# Supplementary material for: Genetic sequencing of the airborne fungal spectrum and air quality at a public hospital in Mexico City
Source: PLOS Glob Public Health. 2025 Jun 24;5(6):e0004784. doi: 10.1371/journal.pgph.0004784 (PMC12186974; doi:10.1371/journal.pgph.0004784)
Supplement: S1 Table — (XLSX) [file pgph.0004784.s002.xlsx]

## Sheet: Hoja 1
AVPS sample ID	Description	Scientific Name	Max Score	Total Score	Query Cover	E value	Per. Ident	Acc. Len	Accession	Query Length
P1_1_ITS1	Aspergillus sp. isolate Z-G-35 internal transcribed spacer 1, partial sequence; 5.8S ribosomal RNA gene and internal transcribed spacer 2, complete sequence; and large subunit ribosomal RNA gene, partial sequence	Aspergillus sp.	994	994	1	0.0	99.82%	563	MK367561.1	541
P1_2_ITS4	Penicillium chrysogenum isolate FRhWS2 small subunit ribosomal RNA gene, partial sequence; internal transcribed spacer 1, 5.8S ribosomal RNA gene, and internal transcribed spacer 2, complete sequence; and large subunit ribosomal RNA gene, partial sequence	Penicillium chrysogenum	985	985	0.51	0.0	99.63%	1050	PQ181462.1	1053
P1_3_TEF2	Epicoccum nigrum EBB2 TEF1 gene for translation elongation factor 1-alpha, partial cds	Epicoccum nigrum	749	749	1	0.0	98.14%	477	LC546962.1	429
P2_1_ITS1	Aspergillus fumigatus strain PF44-2 internal transcribed spacer 1, partial sequence; 5.8S ribosomal RNA gene and internal transcribed spacer 2, complete sequence; and large subunit ribosomal RNA gene, partial sequence	Aspergillus fumigatus	1013	1013	1	0.0	99.82%	571	MT267795.1	550
P2_2_ITS4	Aspergillus fumigatus isolate DBB5 small subunit ribosomal RNA gene, partial sequence; internal transcribed spacer 1, 5.8S ribosomal RNA gene, and internal transcribed spacer 2, complete sequence; and large subunit ribosomal RNA gene, partial sequence	Aspergillus fumigatus	1131	1131	0.62	0.0	96.74%	804	OM218663.1	1066
P2_3_TEF2	Aspergillus fumigatus strain CBS 118990 translation elongation factor 1-alpha (tef-1-alpha) gene, exon 1 and partial cds	Aspergillus fumigatus	824	824	1	0.0	99.34%	567	KM921965.1	455
P2_4_ITS1	Didymella pinodella isolate B36 internal transcribed spacer 1, partial sequence; 5.8S ribosomal RNA gene and internal transcribed spacer 2, complete sequence; and large subunit ribosomal RNA gene, partial sequence	Didymella pinodella	918	918	0.99	0.0	100.00%	509	MT274580.1	499
P2_5_ITS4	Didymella sp. strain SH9 small subunit ribosomal RNA gene, partial sequence; internal transcribed spacer 1 and 5.8S ribosomal RNA gene, complete sequence; and internal transcribed spacer 2, partial sequence	Didymella sp.	898	898	0.99	0.0	99.80%	532	MH884077.1	492
P2_6_TEF2	Macroventuria anomochaeta elongation factor-1a (BU25DRAFT_421116), partial mRNA	Macroventuria anomochaeta	752	752	0.99	0.0	96.89%	1374	XM_033708065.1	452
OH_1_ITS1	Penicillium polonicum strain DUCC5746 internal transcribed spacer 1, partial sequence; 5.8S ribosomal RNA gene and internal transcribed spacer 2, complete sequence; and large subunit ribosomal RNA gene, partial sequence	Penicillium polonicum	950	950	1	0.0	98.68%	1142	MT582786.1	530
OH_2_ITS4	Penicillium sp. 9 HS-2019 strain HSP176 small subunit ribosomal RNA gene, partial sequence; internal transcribed spacer 1 and 5.8S ribosomal RNA gene, complete sequence; and internal transcribed spacer 2, partial sequence	Penicillium sp. 9 HS-2019	963	963	1	0.0	100.00%	554	MK543263.1	521
OH_3_TEF2	Penicillium mononematosum translation elongation factor EF-1 alpha (N7519_001946), partial mRNA	Penicillium mononematosum	734	734	1	0.0	98.79%	1383	XM_057288724.1	412
OH_4_ITS1	Epicoccum nigrum strain SD388 small subunit ribosomal RNA gene, partial sequence; internal transcribed spacer 1, 5.8S ribosomal RNA gene, and internal transcribed spacer 2, complete sequence; and large subunit ribosomal RNA gene, partial sequence	Epicoccum nigrum	917	917	1	0.0	100.00%	549	MN089646.1	496
OH_5_ITS4	Epicoccum nigrum strain SD388 small subunit ribosomal RNA gene, partial sequence; internal transcribed spacer 1, 5.8S ribosomal RNA gene, and internal transcribed spacer 2, complete sequence; and large subunit ribosomal RNA gene, partial sequence	Epicoccum nigrum	876	876	1	0.0	100.00%	549	MN089646.1	474
OH_6_TEF2	Epicoccum italicum strain RBG7280 translation elongation factor 1-alpha (TEF1) gene, partial cds	Epicoccum italicum	717	717	1	0.0	98.29%	760	OP066923.1	409
OH_7_ITS1	Penicillium thomii isolate C7-9 internal transcribed spacer 1, partial sequence; 5.8S ribosomal RNA gene and internal transcribed spacer 2, complete sequence; and large subunit ribosomal RNA gene, partial sequence	Penicillium thomii	983	983	1	0.0	100.00%	551	MG818940.1	532
OH_8_ITS4	Penicillium rubens isolate 2010F5 small subunit ribosomal RNA gene, partial sequence; internal transcribed spacer 1, 5.8S ribosomal RNA gene, and internal transcribed spacer 2, complete sequence; and large subunit ribosomal RNA gene, partial sequence	Penicillium rubens	970	970	1	0.0	100.00%	587	MT558923.1	525
OH_9_TEF2	Fungal sp. MOS880 translation elongation factor 1-alpha (tef1) gene, exons 5 and 6 and partial cds	fungal sp. MOS880	769	769	1	0.0	100.00%	911	KP009001.1	416
EU_1_ITS1	Penicillium expansum isolate Pen-38 small subunit ribosomal RNA gene, partial sequence; internal transcribed spacer 1, 5.8S ribosomal RNA gene, and internal transcribed spacer 2, complete sequence; and large subunit ribosomal RNA gene, partial sequence	Penicillium expansum	983	983	0.99	0.0	100.00%	626	MH844098.1	533
EU_2_ITS4	Penicillium italicum strain AK37 small subunit ribosomal RNA gene, partial sequence; internal transcribed spacer 1 and 5.8S ribosomal RNA gene, complete sequence; and internal transcribed spacer 2, partial sequence	Penicillium italicum	985	985	1	0.0	100.00%	563	MK736929.1	533
EU_3_TEF2	Penicillium samsonianum translation elongation factor EF-1 alpha (N7471_004242), partial mRNA	Penicillium samsonianum	756	756	0.97	0.0	97.10%	1383	XM_057276961.1	458
EU_4_ITS1	Penicillium charlesii strain SL-46 18S ribosomal RNA gene, partial sequence; internal transcribed spacer 1, 5.8S ribosomal RNA gene, and internal transcribed spacer 2, complete sequence; and 28S ribosomal RNA gene, partial sequence	Penicillium charlesii	953	953	0.99	0.0	99.62%	522	KC460842.1	525
EU_5_ITS4	Penicillium charlesii strain DTO 058-H2 small subunit ribosomal RNA gene, partial sequence; internal transcribed spacer 1, 5.8S ribosomal RNA gene, and internal transcribed spacer 2, complete sequence; and large subunit ribosomal RNA gene, partial sequence	Penicillium charlesii	907	907	1	0.0	99.40%	800	MT309660.1	500
EU_6_ITS1	Penicillium chrysogenum isolate 13-7T internal transcribed spacer 1, partial sequence; 5.8S ribosomal RNA gene and internal transcribed spacer 2, complete sequence; and 28S ribosomal RNA gene, partial sequence	Penicillium chrysogenum	981	981	1	0.0	100.00%	556	MK140686.1	531
EU_7_ITS4	Penicillium chrysogenum strain EK203F small subunit ribosomal RNA gene, partial sequence; internal transcribed spacer 1 and 5.8S ribosomal RNA gene, complete sequence; and internal transcribed spacer 2, partial sequence	Penicillium chrysogenum	976	976	1	0.0	100.00%	560	MN604092.1	528
EU_8_TEF2.	Penicillium rubens strain MX_C3 translation elongation factor 1-alpha (tef1a) gene, partial cds	Penicillium rubens	787	787	1	0.0	99.77%	834	MF288895.1	429
P2_7_ITS1	Penicillium thomii strain 22E8 internal transcribed spacer 1, partial sequence; 5.8S ribosomal RNA gene and internal transcribed spacer 2, complete sequence; and large subunit ribosomal RNA gene, partial sequence	Penicillium thomii	950	950	1	0.0	99.81%	521	MT613342.1	516
P2_8_ITS4	Peniclium crocicola isolate A15_G571_ITS4___1 small subunit ribosomal RNA gene, partial sequence; internal transcribed spacer 1 and 5.8S ribosomal RNA gene, complete sequence; and internal transcribed spacer 2, partial sequence	Penicillium crocicola	939	1016	1	0.0	98.87%	550	PP594329.1	529
P2_9_TEF2	Fungal sp. MOS880 translation elongation factor 1-alpha (tef1) gene, exons 5 and 6 and partial cds	fungal sp. MOS880	767	767	1	0.0	99.76%	911	KP009001.1	418
P2_10_ITS1	Aspergillus niger strain GFRS29 internal transcribed spacer 1, partial sequence; 5.8S ribosomal RNA gene and internal transcribed spacer 2, complete sequence; and large subunit ribosomal RNA gene, partial sequence	Aspergillus niger	1007	1007	1	0.0	100.00%	565	MT447497.1	545
P2_11_ITS4	Aspergillus niger isolate MEBP0077 small subunit ribosomal RNA gene, partial sequence; internal transcribed spacer 1, 5.8S ribosomal RNA gene, and internal transcribed spacer 2, complete sequence; and large subunit ribosomal RNA gene, partial sequence	Aspergillus niger	976	976	0.99	0.0	100.00%	617	MT597435.1	529
P2_12_TEF2	Aspergillus piperis CBS 112811 translation elongation factor (BO85DRAFT_451832), mRNA	Aspergillus piperis CBS 112811	760	760	0.99	0.0	100.00%	1602	XM_025660682.1	412
OH_10_ITS1	Aspergillus niger strain GFRS29 internal transcribed spacer 1, partial sequence; 5.8S ribosomal RNA gene and internal transcribed spacer 2, complete sequence; and large subunit ribosomal RNA gene, partial sequence	Aspergillus niger	1007	1007	1	0.0	100.00%	565	MT447497.1	545
OH_11_ITS4	Aspergillus niger isolate MEBP0077 small subunit ribosomal RNA gene, partial sequence; internal transcribed spacer 1, 5.8S ribosomal RNA gene, and internal transcribed spacer 2, complete sequence; and large subunit ribosomal RNA gene, partial sequence	Aspergillus niger	976	976	1	0.0	100.00%	617	MT597435.1	528
OH_12_ITS1	Penicillium sp. isolate TW_JN17_93 internal transcribed spacer 1, partial sequence; 5.8S ribosomal RNA gene and internal transcribed spacer 2, complete sequence; and large subunit ribosomal RNA gene, partial sequence	Penicillium sp.	981	981	0.99	0.0	100.00%	539	MN634686.1	532
OH_13_ITS4	Fungal sp. strain S168T internal transcribed spacer 1, partial sequence; 5.8S ribosomal RNA gene and internal transcribed spacer 2, complete sequence; and 28S ribosomal RNA gene, partial sequence	fungal sp.	935	935	1	0.0	100.00%	710	KU839039.1	506
OH_14_TEF2	Fungal sp. MOS880 translation elongation factor 1-alpha (tef1) gene, exons 5 and 6 and partial cds	fungal sp. MOS880	773	773	0.99	0.0	100.00%	911	KP009001.1	419
EU_9_ITS1	Neurospora crassa isolate CCMGE12 small subunit ribosomal RNA gene, partial sequence; internal transcribed spacer 1, 5.8S ribosomal RNA gene, and internal transcribed spacer 2, complete sequence; and large subunit ribosomal RNA gene, partial sequence	Neurospora crassa	992	992	1	0.0	100.00%	617	MH790416.1	537
EU_10_ITS4	Neurospora tetrasperma isolate 7SEP small subunit ribosomal RNA gene, partial sequence; internal transcribed spacer 1 and 5.8S ribosomal RNA gene, complete sequence; and internal transcribed spacer 2, partial sequence	Neurospora tetrasperma	987	987	0.99	0.0	100.00%	562	ON712156.1	535
EU_11_TEF2	Neurospora sitophila strain 18CPHA004 translation initiation factor 1 alpha (TEF1a) gene, partial cds	Neurospora sitophila	789	789	0.99	0.0	99.77%	632	MW116355.1	434
P2_13_ITS1	Penicillium glabrum strain DUCC5737 internal transcribed spacer 1, partial sequence; 5.8S ribosomal RNA gene and internal transcribed spacer 2, complete sequence; and large subunit ribosomal RNA gene, partial sequence	Penicillium glabrum	955	955	0.99	0.0	99.62%	712	MT582777.1	524
P2_14_ITS4	Penicillium spinulosum strain 092 small subunit ribosomal RNA gene, partial sequence; internal transcribed spacer 1 and 5.8S ribosomal RNA gene, complete sequence; and internal transcribed spacer 2, partial sequence	Penicillium spinulosum	928	928	1	0.0	99.80%	548	MF072674.1	505
P2_15_TEF2	Bipolaris sp. isolate cfsb3 translation elongation factor 1 alpha (TEF1a) gene, partial cds	Bipolaris sp.	793	793	1	0.0	99.54%	1031	MT966888.1	435
EU_12_ITS1	Penicillium expansum strain DUCC5734 small subunit ribosomal RNA gene, partial sequence; internal transcribed spacer 1, 5.8S ribosomal RNA gene, and internal transcribed spacer 2, complete sequence; and large subunit ribosomal RNA gene, partial sequence	Penicillium expansum	968	968	0.99	0.0	100.00%	600	MT582774.1	526
EU_13_ITS4	Penicillium crustosum isolate R37 small subunit ribosomal RNA gene, partial sequence; internal transcribed spacer 1 and 5.8S ribosomal RNA gene, complete sequence; and internal transcribed spacer 2, partial sequence	Penicillium crustosum	957	957	1	0.0	100.00%	545	MK513854.1	518
EU_14_TEF2	Penicillium crustosum translation elongation factor EF-1 alpha (N7487_004183), partial mRNA	Penicillium crustosum	761	761	1	0.0	100.00%	1314	XM_056871930.1	412
EU_15_ITS1	Penicillium crustosum voucher Pen c10 internal transcribed spacer 1, partial sequence; 5.8S ribosomal RNA gene and internal transcribed spacer 2, complete sequence; and large subunit ribosomal RNA gene, partial sequence	Penicillium crustosum	990	990	1	0.0	100.00%	541	MT298917.1	536
EU_16_ITS4	Penicillium commune isolate YLJ-28 18S ribosomal RNA gene, partial sequence; internal transcribed spacer 1 and 5.8S ribosomal RNA gene, complete sequence; and internal transcribed spacer 2, partial sequence	Penicillium commune	972	972	1	0.0	100.00%	561	JX231001.1	526
EU_17_TEF2	Penicillium crustosum strain RBG7268 translation elongation factor 1-alpha (TEF1) gene, partial cds	Penicillium crustosum	798	798	1	0.0	100.00%	608	OP066912.1	432
EU_18_ITS1	Penicillium glabrum strain DUCC5737 internal transcribed spacer 1, partial sequence; 5.8S ribosomal RNA gene and internal transcribed spacer 2, complete sequence; and large subunit ribosomal RNA gene, partial sequence	Penicillium glabrum	970	970	0.99	0.0	100.00%	712	MT582777.1	526
EU_19_ITS4	Penicillium corylophilum isolate 21 small subunit ribosomal RNA gene, partial sequence; internal transcribed spacer 1 and 5.8S ribosomal RNA gene, complete sequence; and internal transcribed spacer 2, partial sequence	Penicillium corylophilum	917	917	1	0.0	100.00%	602	MT441635.1	496
EU_20_TEF2	Fungal sp. MOS880 translation elongation factor 1-alpha (tef1) gene, exons 5 and 6 and partial cds	fungal sp. MOS880	791	791	1	0.0	100.00%	911	KP009001.1	428
EU_21_ITS1	Penicillium thomii isolate C7-9 internal transcribed spacer 1, partial sequence; 5.8S ribosomal RNA gene and internal transcribed spacer 2, complete sequence; and large subunit ribosomal RNA gene, partial sequence	Penicillium thomii	976	976	0.99	0.0	100.00%	551	MG818940.1	529
EU_22_ITS4	Penicillium glabrum culture CBS:126336 strain CBS 126336 small subunit ribosomal RNA gene, partial sequence; internal transcribed spacer 1 and 5.8S ribosomal RNA gene, complete sequence; and internal transcribed spacer 2, partial sequence	Penicillium glabrum	946	946	1	0.0	100.00%	542	MH863912.1	512
EU_23_TEF2	Fungal sp. MOS880 translation elongation factor 1-alpha (tef1) gene, exons 5 and 6 and partial cds	fungal sp. MOS880	795	795	1	0.0	100.00%	911	KP009001.1	430
EU_24_ITS1	Penicillium chrysogenum isolate SDMz internal transcribed spacer 1, partial sequence; 5.8S ribosomal RNA gene and internal transcribed spacer 2, complete sequence; and 28S ribosomal RNA gene, partial sequence	Penicillium chrysogenum	983	983	1	0.0	100.00%	534	KM265096.1	532
EU_25_ITS4	Penicillium chrysogenum strain EK203F small subunit ribosomal RNA gene, partial sequence; internal transcribed spacer 1 and 5.8S ribosomal RNA gene, complete sequence; and internal transcribed spacer 2, partial sequence	Penicillium chrysogenum	966	966	1	0.0	100.00%	560	MN604092.1	523
EU_26_TEF2	Penicillium chrysogenum translation elongation factor EF-1 alpha (N7489_006106), partial mRNA	Penicillium chrysogenum	643	643	1	5e-180	94.89%	1383	XM_056711856.1	411
EU_27_ITS1	Aspergillus sp. isolate A2 small subunit ribosomal RNA gene, partial sequence; internal transcribed spacer 1, 5.8S ribosomal RNA gene, and internal transcribed spacer 2, complete sequence; and large subunit ribosomal RNA gene, partial sequence	Aspergillus sp.	992	992	1	0.0	100.00%	615	MH237623.1	537
EU_28_ITS4	Neurospora tetrasperma isolate 53JULY internal transcribed spacer 1, partial sequence; 5.8S ribosomal RNA gene, complete sequence; and internal transcribed spacer 2, partial sequence	Neurospora tetrasperma	994	994	0.99	0.0	100.00%	565	ON712081.1	539
EU_29_TEF2	Neurospora hispaniola translation elongation factor EF-1 alpha (B0T23DRAFT_384908), mRNA	Neurospora hispaniola	795	795	1	0.0	98.66%	1780	XM_062837500.1	448
OH_15_ITS1	Alternaria sp. isolate NY003 internal transcribed spacer 1, partial sequence; 5.8S ribosomal RNA gene and internal transcribed spacer 2, complete sequence; and large subunit ribosomal RNA gene, partial sequence	Alternaria sp.	952	952	1	0.0	100.00%	564	MN636300.1	515
OH_16_ITS4	Alternaria sp. voucher HQU PS18 small subunit ribosomal RNA gene, partial sequence; internal transcribed spacer 1 and 5.8S ribosomal RNA gene, complete sequence; and internal transcribed spacer 2, partial sequence	Alternaria sp.	942	942	0.99	0.0	100.00%	544	MK640583.1	511
OH_17_TEF2	Alternaria alternata isolate 15LF2-1 translation elongation factor 1-alpha gene, partial cds	Alternaria alternata	795	795	1	0.0	100.00%	616	MN258358.1	430
